# Supplementary material for: Assessing Cognitive Function in Neuromuscular Diseases: A Pilot Study in a Sample of Children and Adolescents
Source: J Clin Med. 2021 Oct 18;10(20):4777. doi: 10.3390/jcm10204777 (PMC8537027; doi:10.3390/jcm10204777)
Supplement: Supplementary file 1 [file jcm-10-04777-s001.zip]

Archive with 1 entries (1 files):
- jcm-1381316-supplementary.pdf
